# Supplementary material for: A Real-Time, Plate-Based BRET Assay for Detection of cGMP in Primary Cells
Source: Int J Mol Sci. 2022 Feb 8;23(3):1908. doi: 10.3390/ijms23031908 (PMC8837005; doi:10.3390/ijms23031908)
Supplement: Supplementary file 1 [file ijms-23-01908-s001.zip]

Archive with 1 entries (1 files):
- ijms-1533084-supplementary.pdf
